# Supplementary material for: An artificial neural network classification method employing longitudinally monitored immune biomarkers to predict the clinical outcome of critically ill COVID-19 patients
Source: PeerJ. 2022 Dec 12;10:e14487. doi: 10.7717/peerj.14487 (PMC9753745; doi:10.7717/peerj.14487)
Supplement: Supplemental Information 2 — We include the data of the patients considered to train/test dataset. [file peerj-10-14487-s002.csv]

Clinical.Outcome	ICAM.1	LIPO	MPO	VCAM.1	E.SEL	Ferritin	SP.D	PDL.1	G.CSF	IL.1b	VEGF.C	ANG 0.20	CXCL10	GM.CSF	IL.10	IL.17A	IL.1ra	IL.6	IL.7	CCL2	GRANB	IFNg	IL.12.p70	IL.15	IL.2	IL.4	TNF.a
0	832601	259574	212514	1402387	44535	1219140	11035	226	48	938	2029	14379	4090	3,570	33,700	2,250	4824	693,000	14,100	1923	60,6	14,100	1,460	10,80	3,170	313	25,60
0	613142	0	133254	1665579	45054	939868	6520	678	123	2,270	1362	11147	5542	2,340	40,700	2,050	63637	152,000	8,130	1682	52,7	21,700	1,280	9,33	1,310	144	48,30
0	686625	456116	206034	3636925	51331	851353	14219	870	130	1,140	799	11173	1622	4,670	80,100	4,980	6452	201,000	4,400	1607	60,1	21,000	1,230	6,99	1,140	32	51,90
0	1174406	954849	74996	2444468	37748	798885	54268	1026	152	1,390	928	6850	2059	5,830	30,000	3,560	20832	624,000	9,070	3356	68,0	9,950	986	6,01	1,910	174	71,80
0	1359488	690190	55262	1667980	39251	488035	60517	818	105	1,420	1156	11931	1172	2,190	16,500	1,700	9345	294,000	13,200	1079	80,5	2,640	1,080	5,92	1,130	77	44,20
0	694706	264476	68413	1479866	43503	39711	7430	297	46	439	1499	6443	2215	5,340	17,700	3,050	5165	26,200	9,220	572	91,6	12,200	1,450	10,70	1,640	1,130	26,50
0	851094	516496	601830	2338539	35287	650571	10828	516	121	1,080	1753	1370	2382	4,740	29,300	2,830	3685	781,000	43,800	1239	36,8	1,270	1,620	8,89	2,030	91	45,50
0	1001761	571924	1237006	3835182	32666	661887	28407	491	21	924	1514	1372	988	2,830	12,500	3,450	1775	158,000	31,900	365	34,3	4,720	6,950	13,20	2,950	1,230	30,80
0	1024176	0	312887	2607960	27252	288429	67922	446	30	741	961	3491	1263	1,320	14,800	2,530	2917	152,000	13,000	845	22,1	3,210	1,180	12,10	1,970	312	33,10
0	506780	140402	143155	2321531	30228	357276	24637	310	61	999	2025	856	2577	2,480	21,400	3,020	2150	131,000	19,700	3014	116,0	7,460	3,010	7,80	996	603,000	27,10
0	829461	342228	216873	2502427	33503	375526	38423	375	48	1,140	1085	2731	2477	2,760	16,700	3,050	5771	352,000	7,280	2337	109,0	13,900	1,090	7,05	1,670	152	37,80
0	1295091	333628	492820	2542938	36432	398646	84367	525	32	421	1375	3257	1442	744	8,400	1,240	3257	71,600	14,100	869	171,0	3,180	909	9,49	232	432	35,30
0	1282589	304046	114905	1969705	34709	449578	122042	332	40	1,080	897	2730	1040	48,900	7,730	1,930	3011	91,400	6,800	668	74,6	2,790	2,380	9,17	4,120	473	30,60
0	1365146	374651	118330	2190039	27417	320213	83781	287	181	2,720	695	2325	711	2,010	24,700	2,840	7148	336,000	6,710	705	64,0	1,490	740	9,06	1,030	686	40,30
0	1239789	317744	203242	1846130	35726	291976	62600	218	87	1,530	1062	2059	589	1,780	13,500	3,970	3504	72,400	8,310	496	49,4	3,010	3,100	7,08	1,750	1,600	31,70
0	1428227	124881	667577	6345819	71360	4400861	3565	2572	23	1,720	198	5903	370	4,560	12,100	7,780	4516	31,100	4,770	360	213,0	1,140	2,370	8,16	961	1,330	26,20
0	1194892	0	1306587	4038655	62458	1652078	7176	1490	40	5,670	146	17414	360	2,560	8,220	8,940	7868	69,300	2,910	886	854,0	958	1,340	6,39	509	1,090	29,80
0	1324055	783838	387001	4566507	72122	3754064	8006	1696	25	1,510	186	14327	400	2,810	6,580	7,400	4003	45,300	3,220	679	95,0	943	1,610	5,71	501	924	29,20
0	1407120	367421	399823	3943100	65940	1429296	5220	1660	22	956	147	13341	394	2,370	8,550	10,900	2047	34,300	2,860	686	130,0	1,470	2,420	7,49	488	1,090	26,30
0	123462	163659	1160761	5843479	32418	1576900	41920	238	82	5,250	1699	1741	1043	1,800	7,800	2,900	1734	876,000	12,300	284	96,2	5,360	1,630	3,72	986	477	18,50
1	477742	79362	254821	1855375	26926	1280083	13048	252	113	1,760	995	1128	1977	4,650	18,600	3,000	1703	964,000	11,400	978	81,8	46,400	2,130	7,59	2,070	114	34,30
1	564786	123462	163659	1160761	32418	1576900	41920	238	82	5,250	1699	1741	1043	1,800	7,800	2,900	1734	876,000	12,300	284	96,2	5,360	1,630	3,72	986	477	18,50
1	567756	104611	142988	855012	42375	1339756	31460	222	51	5,180	2330	1930	299	1,490	4,970	4,070	1720	302,000	18,100	174	258,0	958	2,110	3,81	1,180	439	12,40
1	394006	95774	215053	1630661	19996	2303998	12244	208	40	1,220	2294	1199	2018	3,650	11,900	2,690	1807	164,000	16,800	1950	44,4	13,600	1,880	7,36	1,640	1,220	15,70
1	511338	133982	121119	845023	30996	566124	27961	210	42	1,020	1618	1429	1755	1,810	4,550	1,310	8630	2,868,000	10,600	1762	22,7	3,480	2,830	4,63	1,020	868	27,00
1	419650	231232	189267	817412	37219	501658	21605	137	87	3,120	1582	1371	411	2,680	7,760	740	2739	3,322,000	9,990	877	21,5	678	1,130	5,44	917	503	14,30
1	470082	156895	136263	779906	35637	314049	15755	84	40	1,980	1416	1595	318	1,990	3,290	1,200	2776	500,000	7,090	447	28,9	880	1,230	4,35	1,020	800	12,20
1	500569	127927	124055	614852	28943	290104	19591	72	23	887	1235	1863	220	4,750	3,700	534	2568	145,000	6,580	283	44,7	725	955	5,78	604	1,630	10,70
1	364135	50656	91815	1274692	17928	240627	17950	174	17	564	1638	1254	1184	1,410	4,570	1,440	1607	61,800	11,100	600	105,0	12,200	668	5,19	274	165	10,90
1	550758	78048	91585	1123469	21078	258275	30337	146	10	687	2399	1467	640	4,310	3,880	2,410	3922	28,700	22,900	834	220,0	7,580	4,920	6,30	3,290	851	21,00
1	647277	72642	51895	813482	23396	156457	20570	106	9	1,500	2217	1376	373	1,760	3,040	1,020	4413	7,440	22,800	372	72,2	3,680	3,730	3,31	1,800	1,180	21,50
1	352970	99282	70228	2177026	9266	301784	14869	139	17	898	1408	2703	571	1,220	10,000	3,230	3269	12,100	8,720	285	45,2	12,000	3,270	9,62	1,350	661	21,70
1	396010	55879	64191	912468	14432	337655	34458	185	7	1,030	1649	1046	1063	2,660	11,800	1,000	487	25,900	8,690	359	55,9	5,370	1,250	5,19	600	146	11,00
1	416670	22647	94572	543931	28651	80126	7993	1389	91	1,530	2148	1098	963	756	15,200	1,270	2640	57,100	4,830	124	22,4	6,240	1,470	10,70	1,020	183	10,40
1	361448	73734	45742	1373982	33175	413082	747	171	88	990	1477	1075	1594	2,960	17,500	2,960	2341	34,000	6,890	392	86,7	40,800	913	14,60	1,060	362	17,50
1	253674	78949	116011	1187522	34975	420900	2518	161	50	819	2309	808	760	3,110	7,200	1,080	443	5,700	9,600	221	300,0	5,210	1,040	10,70	352	130	18,20
1	343560	67390	36861	1529282	39553	335666	7578	137	26	430	832	835	908	510	5,240	1,370	675	12,600	5,330	230	104,0	13,400	1,120	2,54	180	133	15,30
1	612982	84122	71472	799006	21991	508951	30313	147	3	696	1292	1327	433	1,930	6,120	2,840	8457	11,000	13,800	206	107,0	2,190	751	5,02	280	217	19,70
1	477245	108209	108648	1232417	18761	1218681	753	116	9	828	2814	1268	733	4,880	11,000	5,730	2625	50,900	10,200	115	85,7	7,480	478	5,55	794	229	12,80
1	251159	42659	71976	867906	26871	143909	1525	116	39	704	1993	336	1313	1,100	22,800	4,580	2871	39,800	5,030	405	145,0	30,500	772	12,60	270	339	10,30
1	432221	84518	71682	717506	37366	685544	4871	106	11	1,050	1947	1877	759	1,300	5,370	4,280	631	23,300	14,800	216	236,0	1,870	936	4,18	688	71	10,50
1	556157	194303	66354	1242123	29861	973106	10361	258	56	988	1121	2302	421	433	5,640	1,540	1047	42,900	7,580	282	133,0	641	443	6,39	82	120	16,10
1	343366	126163	52577	588933	28173	347757	7223	189	18	869	1027	2728	205	424	2,710	552	938	6,660	3,640	213	50,5	597	399	3,35	0	49	12,10
1	360283	122603	40554	714195	29147	237205	4925	178	16	598	719	2749	288	337	4,240	556	852	7,090	2,650	275	63,4	994	809	3,06	146	102	11,80
1	371547	126080	94031	633130	26595	185500	4648	191	19	1,740	760	2536	217	115	2,700	508	736	3,780	2,970	272	36,0	1,410	252	2,68	0	0	13,40
