# Supplementary material for: An artificial neural network classification method employing longitudinally monitored immune biomarkers to predict the clinical outcome of critically ill COVID-19 patients
Source: PeerJ. 2022 Dec 12;10:e14487. doi: 10.7717/peerj.14487 (PMC9753745; doi:10.7717/peerj.14487)
Supplement: Supplemental Information 3 — Additional data from patients used to validate the model. [file peerj-10-14487-s003.csv]

Outcome	gender	ICAM-1	Lipocalin-2/NGAL	Myeloperoxidase (MPO)	VCAM-1	PD-L1/B7-H1	G-CSF	IL-1b	VEGF-C	D-Dimer	E-Selectin	Ferritin	SP-D	IL-10	IL-17A	GM-CSF	IL-7	CXCL10	-ANG 2.00	IL-1ra	IL-6 2nd gen	CCL2	IL-12 p70	IL-2	IL-4	IL-15	Granzyme B	IFNg 3rd gen	TNF-a 2nd gen	sIL-6R
0	1	924830.3333	1001218	504377	1719631.333	247	24.86333333	0.250666667	589.6666667		33627	1756308	51465	18.1	14.06666667	6.676666667	5.266666667	663.3333333	3273.666667	1075	44.86666667	684	1.086	1.083333333	0.155333333	16.93333333	21.86666667	1.513	18.76666667	214.8333333
0	1	801466.5	286819.5	89925	2009929	555	43.6	0.5585	681	29550349	64308.5	673796.5	59976.5	36.05	36.45	3.6355	4.955	4254	4079.5	25872.5	746.85	2743	0.608	2.305	0.0595	9.185	217.5	11.065	32.5	219.25
0	0	622108.6667	233160.6667	427535.3333	2126976	509.6666667	27.3	0.569333333	372.3333333	9470194.5	35793.66667	346576.3333	19354.33333	11.41333333	14.9	4.693333333	5.193333333	1395	2736.333333	6492	55.5	481.3333333	0.764333333	0.017	0.042	6.92	14.2	1.616666667	23.13333333	246.8333333
0	0	787203.6667	213585.6667	359323	2453366	126.3333333	74.2	0.616666667	523.3333333	3302358	38563	3445262.667	75494	15.35666667	13.23333333	6.82	4.033333333	1417	6577.666667	2365.333333	281.4333333	1348.666667	2.106666667	0.675666667	0.113666667	7.076666667	23.43333333	2.025	18.6	204
0	0	537686	168097.3333	235218.6667	1615792	144	35.66666667	0.464666667	280.6666667	1063441	24837	73583.66667	42305	15.87	22.03333333	5.69	5.23	1668	2640.333333	643	41.26666667	211.6666667	0.49	0.023666667	0	5.223333333	11.31666667	4.709666667	11.42333333	213.3333333
0	0	591790.5	131445.5	651422	1212333.5	195	80.95	0.3975	1160	1124681	19665	631136.5	30057	48.25	6.385	3.895	7.685	2381.5	1123.5	360.5	7.935	424	1.081	0.6265	0.364	9.23	132	1.016	14.95	213.625
0	1	776283.3333	952932	383187.3333	1645488	239	38.1	0.947	498.6666667	1571613.667	25991.66667	721080.3333	28631.33333	18.53333333	4.522666667	3.174	2.577	1988.666667	3492.333333	3043	63.8	363	3.723333333	1.108333333	0.078666667	7.303333333	15.40333333	1.786666667	23.46666667	344
0	1	1376791	198266	604421.5	3838256	226	10.85	0.166	688.5	5295353.5	12043.5	306489.5	53910.5	78.55	6.615	2.93	1.95	4476	6858.5	590	21	805	0.5095	0.2035	0.2385	8.35	55.9	2.9665	16.2	178.5
0	1	789913	178221.5	524046	2563877	201.5	75.65	0.4265	719	18753917	66932.5	1279614	23551	29.7	15.635	4.65	2.085	4429.5	1999.5	961	22.6	489	0.9605	0.654	0.0395	6.575	34.15	1.591	21.5	443.875
0	1	660882.5	223402	307074.5	3597236	203	43.3	0.554	840.5	6920435.5	18660	413751	26061.5	58.15	3.88	3.155	2.32	4256.5	3598	4208.5	81.05	626.5	0.2845	0.872	0.0535	10.155	59.45	20.815	18.45	187
0	1	673046	144824.6667	169119.6667	1720957	970.3333333	125.6666667	0.491333333	722	1534636.5	20918.33333	640152.3333	52014.33333	20.43	6.686666667	2.977	3.233	1517.666667	2746	760.3333333	41.53	252.6333333	1.388	0.527666667	0.178333333	4.73	33.7	2.650333333	10.33666667	287.6666667
0	0	1130124.5	195288	571034.5	3161066	344.5	23.25	0.297	538.5	4647836	32967.5	715029	78127	38.1	2.755	2.02	5.74	7757	4747.5	1792	35.35	284	0.0715	0.2355	0.138	11.25	55.5	2.6015	26.5	334.25
0	1	1081711	308295	99871	1533337	719	70.9	2.18	673	2401701	57747	3695602	11105	10.4	9.76	1.65	3.46	3703	5074	1382	15	312	0.547	0	0.067	5.3	15.3	1.93	13.1	189.5
0	0	804105.3333	169546	347031.6667	1938592	148.3333333	16.36666667	0.775333333	445	19000949	13621.66667	1339391	51608.66667	14.16666667	20.23333333	3.202333333	3.733333333	1334.333333	1294	8628	97.43333333	1054.333333	0.797	0.372	0.025	6.123333333	19.63333333	1.739	23.23666667	245.0833333
0	0	944736.6667	1254418.667	320094	3455449.333	371.6666667	1554.533333	1.336666667	385.6666667	316307462.3	44201.93333	659882.3333	15748	66.56666667	7.063333333	5.866666667	8.6	2512.333333	13189	4937.666667	300.6666667	849.6666667	1.665666667	0.770333333	0.065666667	11.75	73.2	3.63	28.03333333	163.75
0	1	605112.3333	97515.33333	59385.33333	1137772.667	138	121.3333333	0.251	927.6666667	5852946.667	27430.33333	1492101	60930	16.22333333	7.48	4.326333333	7.085333333	2280	1830.666667	995.6666667	20.93333333	537	1.489666667	0.249666667	0.091666667	6.386666667	22.43333333	2.703666667	13.20333333	339.8333333
0	0	1239652.333	370669.6667	277552.6667	2455429.333	343	27.16666667	0.501333333	347.3	5152307.5	34382.66667	208477.3333	112376.3333	28.16666667	7.123333333	3.536666667	4.61	1850	3152	10030.33333	97.93333333	1032	0.625	0.489666667	0.145666667	8.493333333	34.13333333	1.986666667	28.9	424.5
0	1	1170438	639053	179096	3757483	241	19	0.251	405	1076358	38082	5751583.5	28050	67	30.8	3.42	5.715	5738	13055.5	4686	53.05	2651.5	0.023	0.083	0	7.785	17.1	0.2725	14.6	333.5
0	0	555235.5	130862	88020.5	1380836.5	121.5	22.35	0.152	333.5	1220423.5	22870	626304	46225.5	38.55	12.35	2.835	4.845	2872	1178	1813	22.885	547	0.356	0.471	0.1745	5.91	17.35	1.73	9.75	198.375
0	1	782083	175214	1252848	2276509	219	16.5	0.234	362	3991278	31815	2550955	127861	18.7	15.5	0.211	3.65	3929	1424	574	38.6	362	0.01	0.344	0.076	7.92	24.9	2.97	7.48	235.5
1	0	445698.3333	65574	63497.66667	1466858	143	81.23333333	0.362333333	519	1332760.667	17438	513350.6667	43487	14.48	45.71	7.076666667	2.233333333	3084.333333	1863	789.6666667	37.22	362	1.74	0.441333333	0.066333333	5.5	21.1	14.14333333	14.46666667	200.5
1	1	569157.3333	573021.6667	228096	1587980.333	770	65.13333333	0.252666667	335.6666667	4163092.667	25971.66667	1020333	15454.33333	52.43333333	10.89666667	4.424666667	6.596666667	3086.333333	4112	1844.333333	76.62	328	1.166333333	0.460333333	0	10.78666667	26.37333333	22.313	26.36666667	365.3333333
1	0	471154.3333	98415.33333	345091.6667	1612370	172	21.03333333	0.505	710.6666667	10733841.5	30885.66667	225485.3333	26447.66667	131.5	29.65	4.823333333	9.543333333	1524	2796.666667	3002	25.8	362.3333333	1.54	0.296	0.179666667	5.996666667	38.7	4.676666667	7.473333333	260.5
1	1	545712.6667	150810	189291	1174755	173.6666667	21.46666667	0.491333333	609		20694.33333	1147904.333	70800.33333	12.4	20.03333333	5.253333333	6.936666667	1135.333333	3916.333333	3910.333333	141.7333333	744	1.283333333	0.326666667	0.04	6.713333333	19.2	1.350333333	23.7	395.0833333
1	0	500546	173234	177782	2962448	165	28.4	0.022	737	2287535	8310	915363	40691	15.6	17.3	8.16	5.71	1332	1353	963	17	295	0.588	1.49	0.174	6.67	24	1.1	10.5	389.75
1	0	567674.3333	143933.6667	246663.6667	1568971	197.3333333	57.36666667	0.621333333	766.3333333	2356235	12874.33333	1100010.667	9531.333333	17.73333333	4.38	4.24	3.037	1674.666667	4131.333333	3990	46.57333333	546.3333333	2.352666667	0.673333333	0.129333333	7.866666667	101.7666667	14.18666667	30.53333333	197.4166667
1	0	1177128.667	168208	282226.6667	1933685.667	142	19.6	0.439	604	312121.5	14946	168619	14357	20.76666667	10.12666667	5.11	2.719333333	1254	2396	1105.333333	19.49	136.4	0.586666667	0.396	0.138	3.98	37.36666667	18.997	13.8	325.0833333
1	1	558209.3333	141828.3333	80695	1566542.667	155.1333333	14.71	0.091	1225.666667	1552986	21107	833044.6667	35752.33333	8.49	12.93	4.161666667	6.686666667	1270.666667	1807	721.6666667	23.56666667	292.3333333	1.824333333	14.188	0.145666667	4.756666667	14.46333333	1.323333333	12.6	353.9166667
1	0	447966.3333	171591	567336	2053349.667	203	55.23333333	0.407666667	1243.666667	1364848.667	30620	1370493	21584.66667	46.63333333	10.46333333	35.93333333	38.36666667	3401.333333	3462.666667	3976.333333	89.8	653	2.657666667	0.960333333	0.06	46.43333333	36.26666667	13.3	14.03333333	229.4166667
1	1	979776.3333	605936.6667	510276.3333	2023891	292	15.93333333	0.863333333	516.3333333	10362160.67	31803	1081622	17766	11.1	7.821666667	2.316666667	2.566666667	1200.666667	4155.666667	26264	139.5333333	694	2.353333333	1.241666667	0.047333333	4.253333333	119.4333333	6.833333333	33.46666667	258
1	1	1004206	227725.5	2201929	2852090.5	269	14.21	0.392	2832.5	2258	25762	408116	61597.5	7.77	3.79	5.49	15.35	2072.5	2413	1578.5	8.205	739	0.6265	0.269	0.25	8.91	41.65	0.7565	18.3	321.625
1	1	757683	120283.5	221496.5	3021279	310.5	31.485	0.22	1137.5	2977068	52494	4871334.5	27350	12.3	32.035	6.635	10.14	2225.5	1935	605	4.76	225.5	0.1815	0.5195	0.51	13.85	33.6	1.485	15.85	282.875
1	0	545624.5	70365	255200	886180	263.5	22.9	0.259	387.5	1204325	20621.5	188704	26566	21.7	21.75	6.83	3.525	3278.5	1243	2069	25.55	426.5	1.67	0.465	0.148	5.63	59.2	2.425	26.15	329.5
1	1	576085	310728	372830	1191302.5	188	31.65	0.1845	478.5		24901	164906	47567.5	11.65	9.445	2.82	1.675	1660.5	2477.5	997	6.885	382.5	1.034	0.689	0.215	5.56	40.85	1.985	19.15	166.25
1	1	749070	185264	168139.5	1510592	194.5	23.8	0.1995	67.1	1612860	29574.5	200951	59074.5	6.66	1.98	2.135	0.8405	1759.5	1038	1067.5	140.5	204	0.5435	0.242	0.192	3.42	28.3	1.399	12.8	279.75
1	1	693908	135017.5	471895	1730075.5	111	6.37	0.014	1201	3919432	15256.5	993949	38500	4.5	7.865	5.765	1.3665	477	1048.5	642.5	4.705	199	0.062	0.018	0	3.13	11.305	0.547	9.485	211.625
1	1	589592	144189.5	204567	1475583	237	29.9	1.2155	1296	1667147	34420.5	1920141.5	7960.5	25.65	17.2	3.78	5.645	5939	694.5	1147.5	31.55	1216.5	0.911	0.6825	0.2095	4.89	29.4	7.07	36.7	237.25
1	0	1007004	164291.3333	588271	3140574	123.6666667	74.26666667	0.476666667	421.3333333	1458224.667	29233.33333	5016563	52586.33333	7.933333333	20.87333333	2.193	3.197	462.6666667	1719	2087	29.26666667	347.6666667	0.724333333	0.397666667	0.153333333	5.43	16.56666667	0.548666667	13.93666667	237.6666667
1	1	793955.3333	186077	267787.6667	1237141	64.43333333	116.4666667	1.819333333	363.3333333	6596373.667	21134.66667	1168179	6266.333333	16.36	14.74	4.34	2.65	569	3741	1753	83.17333333	164.5433333	0.547666667	0.142333333	0.011333333	4.576666667	9.485	0.186	4.92	284.5
1	0	1044133.5	76315.5	79854.5	1445931	225	44.15	0.0585	2015	2233844.5	37080	528732	35352.5	8.165	13.85	0.903	7.705	354	1448.5	627.5	5.935	191.5	0.278	0	0.232	5.335	22.15	0.735	8.53	165
1	1	725792.6667	129252	292291.3333	1427235.667	111.0666667	16	0.379333333	378	15260268	18651.33333	4897897	16817.66667	15.93333333	13.16333333	4.81	3.02	875.3333333	6829	1215	82.7	340	1.542333333	0.400666667	0.203666667	7.246666667	31.3	1.347333333	12.56666667	295.0833333
1	0	888214.6667	135841.6667	92062.33333	1086722	358.6666667	45	1.089333333	584.3333333	4639164.667	35352.66667	566661	28378.66667	9.67	13.42333333	3.600333333	2.123333333	568.3333333	4224.333333	3478	43.26666667	531.6666667	3.153333333	1.613	0.054666667	4.38	15.8	1.91	14.57666667	199
1	1	693363.3333	261090.6667	1469296	2751156.333	292.3333333	53.73333333	0.496333333	362.6666667	21269316.33	18356.66667	2746049.5	124119.6667	33.5	4.276666667	6.126666667	4.193333333	6891.333333	1910.333333	11854.66667	67.76666667	2357.333333	1.956	0.404	0.028333333	9.78	114.4333333	6.44	57.93333333	296
1	1	613874.6667	361685.3333	126377.3333	1005152.667	162.3333333	14.53333333	0.639333333	677	6285812.333	33533.33333	2745939.333	35185.66667	11.65	10.41	4.025	13.33	1269.333333	2723	1053	20.67666667	414.6666667	0.7	0.799333333	0.76	7.61	53.03333333	3.063333333	15.11333333	404.8333333
1	1	791143.6667	607704	322391	2978011.667	204.6666667	37.63333333	0.461333333	124.7333333	2271080.333	36836.66667	650378	39160	51.76666667	6.13	3.761666667	8.666666667	1031	1713.333333	1160.333333	58.66666667	523	0.578333333	0	0.84	8.193333333	23.03333333	0.367333333	24.46666667	389.1666667
1	1	653197.3333	154013.6667	165472	1825085.667	247	18.06666667	0.438666667	337	70888915	25969.66667	951539	22029.33333	7.63	7.516666667	2.106666667	1.649	670	2115.333333	8196.333333	34.33	529	0.665666667	0.591333333	0.173	3.816666667	15.33333333	0.931333333	18.16666667	294.8333333
1	0	1330710.333	1299658.333	174542.3333	3644629.667	501.6666667	58.1	0.740666667	518.3333333	2901650	46074.33333	1503886.333	57339.66667	29.36666667	16.4	4.586666667	4.506666667	5366.666667	5010.333333	6685	410.5966667	1606.666667	0.746666667	0.644	0.079666667	7.206666667	30.1	3.776666667	36.43333333	451.75
1	0	705801	143065	482972	2500975	158	9.95	0.466	3776	747880	25954	1967807	55671	128	15.9	1.87	35.9	1472	672	502	5.53	233	0	0	0.062	7.31	41.3	1.29	8.33	538.5
1	0	1181069	124621	2190115	3420230	304.5	43.65	0.3185	1415	5032369	24993.5	995452	62499.5	57.15	13.65	10.975	16.61	5234	3740	1795	33.985	655	0.8775	0.5895	0.23	15.85	103.85	61.665	14.05	266.75
1	1	2892877	165002	138336	2068157	315	15.2	0.647	521	0	73018	1252010	117798	19.1	7.76	1.31	3.09	758	2953	1724	94.4	412	0	0.612	0	3.16	38.9	1.86	15.1	301
